# Supplementary material for: Differential Interferon Signaling Regulation and Oxidative Stress Responses in the Cerebral Cortex and Cerebellum Could Account for the Spatiotemporal Pattern of Neurodegeneration in Niemann–Pick Disease Type C
Source: Genes (Basel). 2024 Jan 15;15(1):101. doi: 10.3390/genes15010101 (PMC10815326; doi:10.3390/genes15010101)
Supplement: Supplementary file 1 [file genes-15-00101-s001.zip]

Archive with 1 entries (1 files):
- genes-2804419-supplementary.pdf
